# Supplementary material for: Does worriedness among the rural adults promote COVID-19 related awareness in Bangladesh?
Source: Heliyon. 2021 Mar 19;7(3):e06556. doi: 10.1016/j.heliyon.2021.e06556 (PMC8020420; doi:10.1016/j.heliyon.2021.e06556)
Supplement: covid_data [file mmc1.zip]

Archive with 1 entries (1 files):
- hly_6556_covid_data_mmc1.sav
